# Supplementary material for: Effects of Perioperative Recombinant Human Brain Natriuretic Peptide in Patients Undergoing Cardiac Surgery: A Systematic Review and Meta-Analysis
Source: Rev Cardiovasc Med. 2025 Sep 18;26(9):36423. doi: 10.31083/RCM36423 (PMC12516758; doi:10.31083/RCM36423)
Supplement: Supplementary file 1 [file 2153-8174-26-9-36423-s1.zip]

Archive with 4 entries (4 files):
- PRISMA_2020_checklist.docx
- References for Supplementary Table 1.docx
- Supplementary material.docx
- Supplementary Table 1.xlsx
