# Supplementary material for: Effects of Perioperative Recombinant Human Brain Natriuretic Peptide in Patients Undergoing Cardiac Surgery: A Systematic Review and Meta-Analysis
Source: Rev Cardiovasc Med. 2025 Sep 18;26(9):36423. doi: 10.31083/RCM36423 (PMC12516758; doi:10.31083/RCM36423)
Supplement: Supplementary file 1 [file 2153-8174-26-9-36423-s1.zip › Supplementary Table 1.xlsx]

## Sheet: Sheet3
Table 1. General information
Study		Beaver 2008	Beaver 2018	Bu 2023	Chen 2007	Chen 2015	Chen 2023	Costello 2014	Ding 2018	Ejaz 2009	Gao 2013	Gong 2014	Han 2016 L	Han 2016 H	Huang 2015	Jiang 2011	Jiang 2016	Li 2014	Lin 2010	Lin 2012	Liu 2010	Liu 2022	Mentzer 2007	Nct 2006	Nct 2011	Pan 2023	Rong 2016	Rong 2018	Song 2018	Wang 2018	Wang 2020	Wei 2017	Wu 2011	Wu 2018	Xie 2011	Xu 2018	Zhang 2012	Zhang 2016	Zhao 2012	Zhao 2021
Study period		2003-2004	2010-2012	2020-2021	/	2010-2011	2015-2022	207-2013	2015-2018	2005-2007	2009-2012	/	2010-2014	2010-2014	2010-2014	2009-2010	2012-2015	2012-2013	2008-2009	2010-2010	2008-2009	2020-2021	2004-2005	2006-2007	2010-2012	2020-2022	2013-2015	2015-2017	2015-2016	2015-2016	2017-2019	2014-2015	2010-2010	2016-2016	2009-2010	2015-2016	2011-2012	2012-2016	2011-2012	2019-2020
Country		America	America	China	America	China	China	America	China	America	China	China	China	China	China	China	China	China	China	China	China	China	America	America	America	China	China	China	China	China	China	China	China	China	China	China	China	China	China	China
Study design		RCT	RCT	RCT	RCT	RCT	RCT	RCT	RCT	RCT	RCT	RCT	RCT	RCT	RCT	RCT	RCT	RCT	RCT	RCT	RCT	RCT	RCT	RCT	RCT	RCT	RCT	RCT	RCT	RCT	RCT	RCT	RCT	RCT	RCT	RCT	RCT	RCT	RCT	RCT
rhBNP		9	14	26	17	20	40	35	40	45	21	16	12	12	25	15	30	25	15	16	30	35	137	9	14	46	45	50	51	51	34	15	15	22	15	75	10	33	20	10		1150
Control		10	15	26	19	20	40	35	40	49	17	16	12	12	25	15	30	23	15	16	30	35	135	9	15	46	45	50	50	50	34	15	18	22	15	75	10	32	20	10		1151
LVEF (%)	rhBNP	/	/	/	/	56.7±14.3	54.65±1.768	/	/	/	/	49.2±2.6	/	/	/	/	36.3±4.2	/	/	/	/	54±7	/	/	/	59.57±2.73	54±1.5	58.47±7.17	53.37±3.14	/	50.99±6.22	52.2±5.1	/	61.5±2.3	68.7±5.1	56.23±3.02	53.3±3.1	34.8±6.5	57.6±4.1	52.5±14
	Control	/	/	/	/	58.5±12.6	51.72±1.999	/	/	/	/	45.2±3.1	/	/	/	/	35.7±4.1	/	/	/	/	52±8	/	/	/	52.16±1.26	48±1.7	52.55±6.51	51.59±3.63	/	44.26±5.78	47.5±4.2	/	58.1±1.6	64.7±5.3	51.76±3.17	51.2±2.3	36.3±7.2	59.6±3.2	63±9
Pulmonary artery pressure (mmHg)	rhBNP	/	/	/	/	27.6±6.4	/	/	/	/	/	/	/	/	22±6	/	/	28±6.3	22.9±5.2	/	23±5	/	/	/	/	/	/	/	/	/	/	/	/	/	/	/	/	/	/	/
	Control	/	/	/	/	30.4±6.4	/	/	/	/	/	/	/	/	25±4	/	/	33.4±5.6	32.7±4.6	/	33±5	/	/	/	/	/	/	/	/	/	/	/	/	/	/	/	/	/	/	/
Length of respiratory support (h)	rhBNP	/	16.9±3.9	25.88±2.75	/	43±27.6	8.172±2.4955	/	/	/	/	/	11.25±4.98	12.34±3.03	/	/	/	14±7.2	13.2±6.18	/	/	21±8	21.8±22.2	/	/	/	/	/	/	/	/	/	/	/	10.8±4.2	12.15±1.34	/	/	/	19.13±15.07
	Control	/	26.1±6.2	31.38±4.78	/	47±21.8	14.42±2.0623	/	/	/	/	/	15.45±5.43	15.45±5.43	/	/	/	16.1±8.6	14.5±7.14	/	/	31±25	29.3±72.9	/	/	/	/	/	/	/	/	/	/	/	16.9±6.5	16.76±1.53	/	/	/	8.75±14.75
24-hour urine volumes (mL)	rhBNP	/	2245.7±537.9	/	2600±900	/	2555±795	/	/	/	/	/	2599.44±302.88	2647.44±365.04	/	/	2238.3±337.8	/	3412.7±622.5	/	/	3266±758	2926±1179	/	/	/	/	/	/	/	/	/	2275±145	/	/	/	2869±1082	/	/	/
	Control	/	1807±481.8	/	2800±1400	/	1700±333	/	/	/	/	/	2217.36±373.44	2217.36±373.44	/	/	1968.3±253.7	/	3843.5±893.6	/	/	2763±585	2350±1066	/	/	/	/	/	/	/	/	/	1927±267	/	/	/	2231±769	/	/	/
Maximal changes in GFR (mL/min)	rhBNP	/	/	/	/	/	/	/	/	1.133±2.64	/	/	/	/	/	/	/	/	/	/	/	/	-9.02±18.04	/	/	/	/	/	/	/	/	/	/	/	/	/	-20.2±11.6	/	/	/
	Control	/	/	/	/	/	/	/	/	-7.372±2.65	/	/	/	/	/	/	/	/	/	/	/	/	-15.52±18.624	/	/	/	/	/	/	/	/	/	/	/	/	/	-53.7±12.1	/	/	/
Maximal changes in Scr (μmol/L)	rhBNP	/	11.49±18.71	/	/	/	19.1±16.78	/	/	/	/	-100±45.17	/	/	/	/	16.8±6.3	/	/	/	/	/	16.08±27.43	/	/	/	/	-7.64±23.68	/	/	4.98±10.1	9.5±19.15	-4.64±14.68	/	/	/	38.3±20.6	/	/	/
	Control	/	15.03±24.75	/	/	/	25.07±15.45	/	/	/	/	-61.2±46.48	/	/	/	/	14.7±8.5	/	/	/	/	/	32.38±45.14	/	/	/	/	11.4±33.79	/	/	11.88±10.63	33.5±18.04	25.43±18.92	/	/	/	70.2±30.1	/	/	/
Peak postoperative value of the TNF-α (pg/mL)	rhBNP	/	/	/	/	/	/	/	/	/	/	/	/	/	/	86.7±10.3	/	/	/	20.97±9.67	/	/	/	/	/	/	/	/	/	/	/	/	/	/	/	/	/	/	/	/
	Control	/	/	/	/	/	/	/	/	/	/	/	/	/	/	103.6±17.2	/	/	/	32.12±9.62	/	/	/	/	/	/	/	/	/	/	/	/	/	/	/	/	/	/	/	/
Length of ICU stay (h)	rhBNP	/	/	65.52±16.08	50.4±38.4	/	86±8.75	/	/	20.73±3.05	/	/	43.54±9.32	42.58±8.61	/	/	4.5±1.2	/	33.2±12.9	/	/	74.4±26.4	78.8±92.2	/	/	/	/	/	/	54±14	/	/	/	74±25.4	26.4±9.6	26.16±3.33	42.8±38.3	/	/	86.64±35.04
	Control	/	/	84±12.24	67.3±69	/	106.5±20.75	/	/	21.26±4.03	/	/	50.34±10.08	50.34±10.08	/	/	5.3±1.6	/	31.3±10.7	/	/	105.6±60	103.2±156.6	/	/	/	/	/	/	61±16	/	/	/	95.2±19.6	36±14.4	36.83±3.45	76.8±28.9	/	/	66.72±48.96
Length of hospital stay (d)	rhBNP	/	9.6±3.4	/	/	/	22.613±1.942	/	/	20.73±3.05	/	/	/	/	/	/	/	/	9.2±1.4	/	/	22±10	9.1±6.1	/	/	/	/	/	/	9±2.4	/	/	/	/	/	/	8.7±3.8	/	/	/
	Control	/	10.5±5.7	/	/	/	28.975±3.596	/	/	21.26±4.03	/	/	/	/	/	/	/	/	9.1±0.8	/	/	28±28	11.5±9.8	/	/	/	/	/	/	10±1.3	/	/	/	/	/	/	11.3±5.7	/	/	/
Adverse events	rhBNP	/	/	2	5	/	/	/	5	3	4	/	/	/	/	/	/	/	/	/	/	7	43	0	2	3	/	20	14	/	/	/	/	/	/	4	/	/	0	/
	Control	/	/	10	3	/	/	/	8	3	3	/	/	/	/	/	/	/	/	/	/	11	51	0	4	16	/	30	16	/	/	/	/	/	/	13	/	/	1	/
Death during the hospital stay	rhBNP	0	／	／	1	/	/	1	／	1	1	0	／	／	／	／	／	／	／	／	／	1	4	/	0	/	/	2	／	／	／	／	／	／	／	／	／	／	／	／
	Control	0	／	／	0	/	/	0	／	0	1	1	／	／	／	／	／	／	／	／	／	1	8	/	1	/	/	3	／	／	／	／	／	／	／	／	／	／	／	／		2301
rhBNP, recombinant human brain natriuretic peptide; RCT, randomized clinical trial Han 2016 L and Han 2016 H stand for lower dosage group and higher dosage group of a three-armed trial.																																										12	"Han 2016 L" and "Han 2016 H" shared the same control group.
																																										9	"Nct2006" was a crossover design.
																																										2280
